# Supplementary material for: Adding abiraterone or docetaxel to long-term hormone therapy for prostate cancer: directly randomised data from the STAMPEDE multi-arm, multi-stage platform protocol
Source: Ann Oncol. 2018 Feb 26;29(5):1235–48. doi: 10.1093/annonc/mdy072 (PMC5961425; doi:10.1093/annonc/mdy072)
Supplement: Supplementary Data [file mdy072_supp.zip]

Archive with 5 entries (4 files):
- mdy072-suppl_data/
- mdy072-suppl_data/STAMPEDE_Protocol_v17_clean.pdf
- mdy072-suppl_data/Supp_Figure_1a.png
- mdy072-suppl_data/Supp_Figure_1b.png
- mdy072-suppl_data/Supp_Figure_1c.png
